# Supplementary material for: Human Basal and Suprabasal Keratinocytes Are Both Able to Generate and Maintain Dermo–Epidermal Skin Substitutes in Long-Term In Vivo Experiments
Source: Cells. 2022 Jul 9;11(14):2156. doi: 10.3390/cells11142156 (PMC9319791; doi:10.3390/cells11142156)
Supplement: Supplementary file 1 [file cells-11-02156-s001.zip]

Archive with 1 entries (1 files):
- cells-1794375-supplementary.pdf
